# Supplementary material for: Calcifediol (25-hydroxyvitamin D) improvement and calcium-phosphate metabolism of alendronate sodium/vitamin D3 combination in Chinese women with postmenopausal osteoporosis: a post hoc efficacy analysis and safety reappraisal
Source: BMC Musculoskelet Disord. 2018 Jul 3;19:210. doi: 10.1186/s12891-018-2090-y (PMC6030763; doi:10.1186/s12891-018-2090-y)
Supplement: Supplementary file 2 — Table S2. Calcium levels overtime in the study. (XLSX 13 kb) [file 12891_2018_2090_MOESM2_ESM.xlsx]

## Sheet: Sheet1
Supplementary Table-2 Calcium levels overtime in the study
	ALN/D5600 n=107			Calcitriol n=108		Difference	95% CI		P Value
Study Visit	Mean	SE		Mean	SE
Baseline	2.3491	0.0082		2.353	0.0081	-0.0039	(-0.03, 0.02)		0.7
Month 3	2.2976	0.0084		2.3333	0.0082	-0.0357	(-0.06, -0.01)		0.003
Month 6	2.3074	0.0084		2.3451	0.0082	-0.0377	(-0.06, -0.02)		0.002
Month 9	2.322	0.0084		2.3594	0.0083	-0.0374	(-0.06, -0.02)		0.002
Month 12^	2.3292	0.0085		2.3739	0.0083	-0.0447	(-0.07, -0.02)		<0.001
LDA mixed model with repeated measures was applied to compare within and between-group differences on calcium levels throughout the study. ^P=0.49, 0.30 for calcium level at Month 12 compared with that at baseline in the ALN/D5600 and Calcitriol groups respectively.
